# Supplementary material for: The effectiveness of Japanese public funding to generate emerging topics in life science and medicine
Source: PLoS One. 2023 Aug 17;18(8):e0290077. doi: 10.1371/journal.pone.0290077 (PMC10434904; doi:10.1371/journal.pone.0290077)
Supplement: S1 Table — (XLSX) [file pone.0290077.s001.xlsx]

## Sheet: Sheet1
S1 Table. Grants-in-Aid investigated in this study
Grant category	Label in this study	Grant category existing period from 1991 to 2013	The number of grants investigated in this study (life science and medicine)	Average of qualifying period (year)	Average of total cost (JPY)	Average of direct cost (JPY)
Grant-in-Aid for COE Research	GiA for COE Research	1995-2005	15	5.4	1593703333	1446673333
Grant-in-Aid for Scientific Research (S)	GiA for Scientific Research (S)	2001-2013	396	4.7	145469015	111899242
Grant-in-Aid for Scientific Research (A)	GiA for Scientific Research (A)	1996-2013	4346	3.1	32049406	26477773
Grant-in-Aid for Scientific Research (B)	GiA for Scientific Research (B)	1996-2013	21589	2.8	13266010	11776164
Grant-in-Aid for Scientific Research (C)	GiA for Scientific Research (C)	1996-2013	63630	2.6	3716967	3225511
Grant-in-Aid for Challenging Exploratory Research, Grant-in-Aid for Exploratory Research,	GiAs for Exploratory Research	1996-2013	15579	2.1	3038063	2722353
Grant-in-Aid for Young Scientists (S)	GiAs for Young Scientists	2002-2013	33370	2.3	4386383	3624098
Grant-in-Aid for Young Scientists (A)
Grant-in-Aid for Young Scientists (B)
Grant-in-Aid for Young Scientists (Start-up)
Grant-in-Aid for Scientific Research on Innovative Areas (Research in a proposed research area)	GiAs for Scientific Research on Innovation	1991-2013	2401	2.7	35558350	27352577
Grant-in-Aid for Scientific Research on Innovative Areas (Research a proposed research project)
Grant-in-Aid for Creative Basic Research
Grant-in-Aid for Creative Scientific Research
Grant-in-Aid for Scientific Research on Priority Areas	GiAs for Scientific Research on Priority Areas	1991-2013	10321	1.9	18508226	18508226
Grant-in-Aid for Scientific Research on Priority Areas (A)
Grant-in-Aid for Scientific Research on Priority Areas (B)
Grant-in-Aid for Scientific Research on Priority Areas (C)
Grant-in-Aid for Specially Promoted Research	GiA for Specially Promoted Research	1991-2013	91	4.8	451268462	363704396
Grant-in-Aid for Encouragement of Scientists	GiAs for Encouragement of Scientists	1991-2013	14723	1.4	1378450	1378450
Grant-in-Aid for Encouragement of Young Scientists (A)
Grant-in-Aid for Encouragement of Young Scientists (B)
Grant-in-Aid for Research Activity Start-up	GiA for Research Activity Start-up	2010-2013	1927	2	2773808	2133699
Grant-in-Aid for Co-operative Research (A)	GiA for Co-operative Research (A)	1991-1996	207	2.4	13329952	13329952
Grant-in-Aid for Co-operative Research (B)	GiA for Co-operative Research (B)	1991-1996	154	1	2036364	2036364
Grant-in-Aid for General Scientific Research (A)	GiA for General Scientific Research (A)	1991-1996	236	2.8	24207203	24207203
Grant-in-Aid for General Scientific Research (B)	GiA for General Scientific Research (B)	1991-1996	2402	2.2	5829434	5829434
Grant-in-Aid for General Scientific Research (C)	GiA for General Scientific Research (C)	1991-1996	10114	1.7	1882326	1882326
Grant-in-Aid for Developmental Scientific Research (A)	GiAs for Developmental Scientific Research	1991-1996	726	2.3	11621488	11621488
Grant-in-Aid for Developmental Scientific Research (B)
Grant-in-Aid for Cancer Research	GiA for Cancer Research	1991-1995	583	1.1	8175472	8175472
