# Supplementary material for: The effectiveness of Japanese public funding to generate emerging topics in life science and medicine
Source: PLoS One. 2023 Aug 17;18(8):e0290077. doi: 10.1371/journal.pone.0290077 (PMC10434904; doi:10.1371/journal.pone.0290077)
Supplement: S2 Table — (XLSX) [file pone.0290077.s002.xlsx]

## Sheet: Sheet1
S2 Table. Proportion of new application acceptance	Proportion of new application acceptance in target year after 2000 (percent)* Each funding started the next year of the apporoval.
Grant category	2000	2001	2002	2003	2004	2005	2006	2007	2008	2009	2010	2011	2012	2013
Grant-in-Aid for COE Research	No data	-	-	-	-	-	-	-	-	-	-	-	-	-
Grant-in-Aid for Scientific Research (S)	-	2.9	12.4	12	16.4	16.3	18.1	18.8	15.4	20.4	19.3	17.5	17.2	14.9
Grant-in-Aid for Scientific Research (A)	16	16.9	23.7	21.6	24	20.9	20.2	23.2	22.3	24	23.3	25.9	23.8	23.5
Grant-in-Aid for Scientific Research (B)	17.2	16.6	23.8	21.4	23	21.9	22.6	23.3	22.2	24.9	25.6	25.6	24.7	24.7
Grant-in-Aid for Scientific Research (C)	20.9	20.5	21.5	21.6	22.3	21.2	22	23.7	21.6	23.5	23.8	29.9	30	29.9
Grant-in-Aid for Challenging Exploratory Research	-	-	-	-	-	-	-	-	-	12.3	11.3	29.9	29.9	25.8
Grant-in-Aid for Exploratory Research	11.5	11.7	13.2	10.6	12.2	11.2	10.5	12.1	7.2	-	-	-	-	-
Grant-in-Aid for Young Scientists (S)	-	-	-	-	-	-	-	2.8	4.8	6.2	-	-	-	-
Grant-in-Aid for Young Scientists (A)	-	-	10.3	11.3	19.1	26	25.1	17.2	17.8	18.7	17.7	24.1	22.2	22.1
Grant-in-Aid for Young Scientists (B)	-	27.3	30.3	29.8	30.7	29.3	28.7	28.8	27.7	27.8	24.4	29.9	30	29.9
Grant-in-Aid for Young Scientists (Start-up)	-	-	-	-	-	-	20.1	24.1	24.9	23	-	-	-	-
Grant-in-Aid for Research Activity Start-up	-	-	-	-	-	-	-	-	-	-	24.5	25.4	24.1	24.9
Grant-in-Aid for Scientific Research on Innovative Areas (Research in a proposed research area)	-	-	-	-	-	-	-	-	9.2	17	20.6	22.6	20.6	19.3
Grant-in-Aid for Scientific Research on Innovative Areas (Research a proposed research project)	-	-	-	-	-	-	-	-	14.8	11	-	-	-	-
Grant-in-Aid for Creative Basic Research	-	47.1	21.4	20.9	25	23.3	26.3	21.2	-	-	-	-	-	-
Grant-in-Aid for Creative Scientific Research	No data	-	-	-	-	-	-	-	-	-	-	-	-	-
Grant-in-Aid for Scientific Research on Priority Areas	-	-	33	27.8	24.6	23.7	22	20.5	24.7	22.7	26.2	45.2	-	-
Grant-in-Aid for Scientific Research on Priority Areas (A)	31	34.3	-	-	-	-	-	-	-	-	-	-	-	-
Grant-in-Aid for Scientific Research on Priority Areas (B)	-	-	-	-	-	-	-	-	-	-	-	-	-	-
Grant-in-Aid for Scientific Research on Priority Areas (C)	47.4	33.8	-	-	-	-	-	-	-	-	-	-	-	-
Grant-in-Aid for Specially Promoted Research	-	-	-	11	14.8	13.2	12.1	14.4	16.7	14.5	13.5	14.2	15.8	13.4
Grant-in-Aid for Encouragement of Scientists	-	-	No data	28.1	30.7	30.7	27.3	24.8	20	20.2	20	18.7	18.6	18.4
Grant-in-Aid for Encouragement of Young Scientists (A)	26.1	27.3	-	-	-	-	-	-	-	-	-	-	-	-
Grant-in-Aid for Encouragement of Young Scientists (B)	-	-	-	-	-	-	-	-	-	-	-	-	-	-
Grant-in-Aid for Co-operative Research (A)	-	-	-	-	-	-	-	-	-	-	-	-	-	-
Grant-in-Aid for Co-operative Research (B)	-	-	-	-	-	-	-	-	-	-	-	-	-	-
Grant-in-Aid for General Scientific Research (A)	-	-	-	-	-	-	-	-	-	-	-	-	-	-
Grant-in-Aid for General Scientific Research (B)	-	-	-	-	-	-	-	-	-	-	-	-	-	-
Grant-in-Aid for General Scientific Research (C)	-	-	-	-	-	-	-	-	-	-	-	-	-	-
Grant-in-Aid for Developmental Scientific Research (A)	-	-	-	-	-	-	-	-	-	-	-	-	-	-
Grant-in-Aid for Developmental Scientific Research (B)	-	-	-	-	-	-	-	-	-	-	-	-	-	-
Grant-in-Aid for Cancer Research	-	-	-	-	-	-	-	-	-	-	-	-	-	-
*Acceptance proportion in each year was obtained from the JSPS web site (https://www.jsps.go.jp/j-grantsinaid/27_kdata/index01.html).
