# Supplementary material for: The effectiveness of Japanese public funding to generate emerging topics in life science and medicine
Source: PLoS One. 2023 Aug 17;18(8):e0290077. doi: 10.1371/journal.pone.0290077 (PMC10434904; doi:10.1371/journal.pone.0290077)
Supplement: S3 Table — (XLSX) [file pone.0290077.s003.xlsx]

## Sheet: Sheet1
S3 Table. Research fields targeted in this study
Research fields	Existing period
Biological Science	from 2003 to present
Integrated Disciplines – Informatics - Frontiers of informatics - Life/Health/Medical Informatics	from 2013 to present
Integrated Disciplines - Complex systems - Brain Sciences	from 2014 to present
Integrated Disciplines - Complex systems – Human life science	from 2013 to present
Integrated Disciplines - Complex systems - Health/Sports Sciences	from 2013 to present
Integrated Disciplines - Complex systems - Living organism molecular science	from 2013 to present
Integrated Disciplines - Complex systems - Biomedical engineering	from 2013 to present
Integrated Science and Innovative Science - Comprehensive Fields – Informatics – Bioinformatics/Life informatics	from 2003 to 2012
Integrated Science and Innovative Science - Comprehensive Fields - Cerebral neuroscience	from 2010 to 2012
Integrated Science and Innovative Science - Comprehensive Fields - Laboratory animal science	from 2003 to 2012
Integrated Science and Innovative Science - Comprehensive Fields - Biomedical engineering	from 2003 to 2012
Integrated Science and Innovative Science - Comprehensive Fields - Health/Sports Sciences	from 2003 to 2012
Integrated Science and Innovative Science - Comprehensive Fields - Human life science	from 2003 to 2012
Integrated Science and Innovative Science - Comprehensive Fields - Oncology	from 2010 to 2012
Integrated Science and Innovative Science - New Multidisciplinary Fields - Genome science	from 2008 to 2012
Integrated Science and Innovative Science - New Multidisciplinary Fields - Living organism molecular science	from 2008 to 2012
Integrated Science and Innovative Science - Comprehensive Fields – Neuroscience	from 2003 to 2010
Science – Biology	from 1990 to 2003
Agriculture	from 1990 to 2003
Medicine	from 1990 to 2003
Multidisciplinary Fields - Biological chemistry	from 1990 to 2003
Multidisciplinary Fields - Basic biological science	from 1990 to 2003
Multidisciplinary Fields - Neuroscience (including Brain science)	from 1990 to 2003
Multidisciplinary Fields - Laboratory animal science	from 1990 to 2003
Multidisciplinary Fields - Biomedical engineering/Biological material science	from 1993 to 2003
Multidisciplinary Fields – Radiobiology	from 1990 to 1992
Multidisciplinary Fields – Biophysics	from 1990 to 1993
